# Supplementary material for: Assessing the quality and completeness of reporting in health systems guidance for pandemics using the AGREE-HS tool
Source: J Glob Health. 2023 Oct 27;13:06050. doi: 10.7189/jogh.13.06050 (PMC10602204; doi:10.7189/jogh.13.06050)
Supplement: Online Supplementary Document [file jogh-13-06050-s001.zip]

Archive with 2 entries (2 files):
- jogh-13-06050-s001-DATA.xlsx
- jogh-13-06050-s001-OSD.pdf
