# Supplementary material for: Assessing the quality and completeness of reporting in health systems guidance for pandemics using the AGREE-HS tool
Source: J Glob Health. 2023 Oct 27;13:06050. doi: 10.7189/jogh.13.06050 (PMC10602204; doi:10.7189/jogh.13.06050)
Supplement: Online Supplementary Document [file jogh-13-06050-s001.zip › jogh-13-06050-s001-DATA.xlsx]

## Sheet: grades
Title	Pandemic	Issuing organisation	Geographical scope	Topic	Participants	Methods	Recommendations	Implementability	Overall: I would recommend this health systems guidance for use in the appropriate context.	Each rater	Both raters	Overall score	Recommendations for use	overall_for_regression
Advice on the use of masks in the context of COVID-19: interim guidance, 5 June 2020	COVID-19	WHO	Global	7	3	4	6	5	2	25	48	0.633333	No/yes, with modifications	1
Advice on the use of masks in the context of COVID-19: interim guidance, 5 June 2020	COVID-19	WHO	Global	5	5	4	5	4	3	23				0
An implementation guide for the management of COVID-19 on board cargo ships and fishing vessels: interim guidance, 23 December 2021	COVID-19	WHO	Global	7	2	3	5	6	2	23	38	0.466667	No/yes, with modifications	1
An implementation guide for the management of COVID-19 on board cargo ships and fishing vessels: interim guidance, 23 December 2021	COVID-19	WHO	Global	5	1	2	2	5	3	15				0
Analysing and using routine data to monitor the effects of COVID-19 on essential health services: practical guide for national and subnational decision-makers: interim guidance, 14 January 2021	COVID-19	WHO	Global	5	3	2	6	5	2	21	49	0.65	No/yes, with modifications	1
Analysing and using routine data to monitor the effects of COVID-19 on essential health services: practical guide for national and subnational decision-makers: interim guidance, 14 January 2021	COVID-19	WHO	Global	7	6	4	5	6	1	28				2
Antigen-detection in the diagnosis of SARS-CoV-2 infection: interim guidance, 6 October 2021	COVID-19	WHO	Global	7	3	5	7	6	2	28	58	0.8	Yes/yes, with modifications	1
Antigen-detection in the diagnosis of SARS-CoV-2 infection: interim guidance, 6 October 2021	COVID-19	WHO	Global	6	6	6	6	6	1	30				2
Behavioral interventions for reducing the transmission	H1N1	WHO	Global	6	1	1	3	2	3	13	21	0.183333	No/no	0
Behavioral interventions for reducing the transmission	H1N1	WHO	Global	2	1	1	2	2	3	8				0
CDC guidance on helping child care and early childhood programs respond to influenza during the 2009–2010 influenza season	H1N1	CDC	USA	2	1	1	2	2	3	8	23	0.216667	No/no	0
CDC guidance on helping child care and early childhood programs respond to influenza during the 2009–2010 influenza season	H1N1	CDC	USA	6	1	2	3	3	3	15				0
Cleaning and disinfection of environmental surfaces in the context of COVID-19: interim guidance, 15 May 2020	COVID-19	WHO	Global	6	3	3	4	3	3	19	37	0.45	No/yes, with modifications	0
Cleaning and disinfection of environmental surfaces in the context of COVID-19: interim guidance, 15 May 2020	COVID-19	WHO	Global	6	2	3	5	2	2	18				1
Community-based health care, including outreach and campaigns, in the context of the COVID-19 pandemic: interim guidance, May 2020	COVID-19	WHO	Global	6	1	1	3	3	3	14	30	0.333333	No/no	0
Community-based health care, including outreach and campaigns, in the context of the COVID-19 pandemic: interim guidance, May 2020	COVID-19	WHO	Global	7	1	2	4	2	3	16				0
Conducting community engagement for COVID-19 vaccines: interim guidance, 31 January 2021	COVID-19	WHO	Global	7	3	3	6	4	2	23	37	0.45	No/yes, with modifications	1
Conducting community engagement for COVID-19 vaccines: interim guidance, 31 January 2021	COVID-19	WHO	Global	3	3	2	3	3	3	14				0
Considerations for implementing a risk-based approach to international travel in the context of COVID-19: interim guidance, 16 December 2020	COVID-19	WHO	Global	6	3	2	2	2	3	15	32	0.366667	No/no	0
Considerations for implementing a risk-based approach to international travel in the context of COVID-19: interim guidance, 16 December 2020	COVID-19	WHO	Global	5	3	2	4	3	3	17				0
Considerations for implementing and adjusting public health and social measures in the context of COVID-19: interim guidance, 14 June 2021	COVID-19	WHO	Global	5	3	2	3	2	3	15	33	0.383333	No/no	0
Considerations for implementing and adjusting public health and social measures in the context of COVID-19: interim guidance, 14 June 2021	COVID-19	WHO	Global	6	3	3	4	2	3	18				0
Considerations for quarantine of contacts of COVID-19 cases: interim guidance, 25 June 2021	COVID-19	WHO	Global	6	1	3	3	3	3	16	26	0.266667	No/no	0
Considerations for quarantine of contacts of COVID-19 cases: interim guidance, 25 June 2021	COVID-19	WHO	Global	3	1	2	2	2	3	10				0
Considerations for the provision of essential oral health services in the context of COVID-19: interim guidance, 3 August 2020	COVID-19	WHO	Global	5	2	2	5	3	3	17	36	0.433333	No/yes, with modifications	0
Considerations for the provision of essential oral health services in the context of COVID-19: interim guidance, 3 August 2020	COVID-19	WHO	Global	6	2	3	5	3	2	19				1
Considerations for the use of face masks in the community in the context of the SARS-CoV-2 Omicron variant of concern 7 February 2022	COVID-19	ECDC	Europe/UK	7	2	5	5	3	1	22	37	0.45	No/yes, with modifications	2
Considerations for the use of face masks in the community in the context of the SARS-CoV-2 Omicron variant of concern 7 February 2022	COVID-19	ECDC	Europe/UK	5	2	3	3	2	3	15				0
Considerations Regarding Novel H1N1 Flu Virus in Obstetric Settings	H1N1	CDC	USA	6	1	1	2	3	3	13	27	0.283333	No/no	0
Considerations Regarding Novel H1N1 Flu Virus in Obstetric Settings	H1N1	CDC	USA	6	1	1	3	3	3	14				0
Considerations relating to social distancing measures in response to the COVID-19 epidemic	COVID-19	ECDC	Europe/UK	5	2	3	5	4	3	19	40	0.5	No/no	0
Considerations relating to social distancing measures in response to the COVID-19 epidemic	COVID-19	ECDC	Europe/UK	7	1	2	6	5	3	21				0
Contact tracing and quarantine in the context of the Omicron SARS-CoV-2 variant: interim guidance, 17 February 2022	COVID-19	WHO	Global	5	3	3	4	3	3	18	37	0.45	No/yes, with modifications	0
Contact tracing and quarantine in the context of the Omicron SARS-CoV-2 variant: interim guidance, 17 February 2022	COVID-19	WHO	Global	6	3	4	4	2	2	19				1
Contact tracing for COVID-19	COVID-19	CDC	USA	3	1	1	3	3	3	11	21	0.183333	No/no	0
Contact tracing for COVID-19	COVID-19	CDC	USA	3	1	1	3	2	3	10				0
COVID-19 global risk communication and community engagement strategy, December 2020 - May 2021: interim guidance, 23 December 2020	COVID-19	WHO	Global	7	5	4	7	6	2	29	43	0.55	No/yes, with modifications	1
COVID-19 global risk communication and community engagement strategy, December 2020 - May 2021: interim guidance, 23 December 2020	COVID-19	WHO	Global	6	2	2	2	2	3	14				0
COVID-19 infection prevention and control living guideline: mask use in community settings, 22 December 2021	COVID-19	WHO	Global	5	6	5	6	5	2	27	56	0.766667	Yes/yes, with modifications	1
COVID-19 infection prevention and control living guideline: mask use in community settings, 22 December 2021	COVID-19	WHO	Global	5	5	7	6	6	1	29				2
COVID-19 infection prevention and control measures for primary care, including general practitioner practices, dental clinics and pharmacy settings: first update	COVID-19	ECDC	Europe/UK	7	3	2	3	3	3	18	31	0.35	No/no	0
COVID-19 infection prevention and control measures for primary care, including general practitioner practices, dental clinics and pharmacy settings: first update	COVID-19	ECDC	Europe/UK	4	2	3	2	2	3	13				0
COVID-19 surveillance guidance: Transition from COVID-19 emergency surveillance to routine surveillance of respiratory pathogens	COVID-19	ECDC	Europe/UK	7	1	2	6	6	3	22	34	0.4	No/no	0
COVID-19 surveillance guidance: Transition from COVID-19 emergency surveillance to routine surveillance of respiratory pathogens	COVID-19	ECDC	Europe/UK	3	2	1	4	2	3	12				0
COVID-19 testing strategies and objectives	COVID-19	ECDC	Europe/UK	5	2	4	6	5	1	22	40	0.5	Yes/no	2
COVID-19 testing strategies and objectives	COVID-19	ECDC	Europe/UK	6	2	1	7	2	3	18				0
COVID-19 vaccination: supply and logistics guidance: interim guidance, 12 February 2021	COVID-19	WHO	Global	7	1	2	6	7	2	23	37	0.45	No/yes, with modifications	1
COVID-19 vaccination: supply and logistics guidance: interim guidance, 12 February 2021	COVID-19	WHO	Global	6	1	1	2	4	3	14				0
COVID-19: occupational health and safety for health workers: interim guidance, 2 February 2021	COVID-19	WHO	Global	5	2	3	3	2	3	15	32	0.366667	No/no	0
COVID-19: occupational health and safety for health workers: interim guidance, 2 February 2021	COVID-19	WHO	Global	6	2	3	4	2	3	17				0
Criteria for return to work for healthcare personnel with confirmed or suspected COVID-19 (interim guidance)	COVID-19	CDC	USA	4	1	2	2	2	3	11	18	0.133333	No/no	0
Criteria for return to work for healthcare personnel with confirmed or suspected COVID-19 (interim guidance)	COVID-19	CDC	USA	1	1	1	2	2	3	7				0
Data for action: achieving high uptake of COVID-19 vaccines: gathering and using data on the behavioural and social drivers of vaccination: a guidebook for immunization programmes and implementing partners: interim guidance, 1 April 2021	COVID-19	WHO	Global	5	6	5	5	5	1	26	42	0.533333	Yes/no	2
Data for action: achieving high uptake of COVID-19 vaccines: gathering and using data on the behavioural and social drivers of vaccination: a guidebook for immunization programmes and implementing partners: interim guidance, 1 April 2021	COVID-19	WHO	Global	6	4	1	3	2	3	16				0
Development and Implementation of a National Deployment and Vaccination Plan for Pandemic Influenza Vaccines	H1N1	WHO	Global	6	3	2	3	3	3	17	35	0.416667	No/yes, with modifications	0
Development and Implementation of a National Deployment and Vaccination Plan for Pandemic Influenza Vaccines	H1N1	WHO	Global	7	3	2	3	3	2	18				1
Digital documentation of COVID-19 certificates: vaccination status: technical specifications and implementation guidance, 27 August 2021	COVID-19	WHO	Global	6	5	5	5	6	1	27	57	0.783333	Yes/yes	2
Digital documentation of COVID-19 certificates: vaccination status: technical specifications and implementation guidance, 27 August 2021	COVID-19	WHO	Global	7	6	5	6	6	1	30				2
Duration of isolation and precautions for adults with COVID-19	COVID-19	CDC	USA	3	1	3	1	1	3	9	23	0.216667	No/no	0
Duration of isolation and precautions for adults with COVID-19	COVID-19	CDC	USA	5	1	3	3	2	3	14				0
Ending isolation and precautions for people with COVID-19 : interim guidance	COVID-19	CDC	USA	3	1	4	2	1	3	11	22	0.2	No/no	0
Ending isolation and precautions for people with COVID-19 : interim guidance	COVID-19	CDC	USA	3	1	3	3	1	3	11				0
End-to-end integration of SARS-CoV-2 and influenza sentinel surveillance: revised interim guidance, 31 January 2022	COVID-19	WHO	Global	7	4	4	4	3	1	22	47	0.616667	Yes/yes	2
End-to-end integration of SARS-CoV-2 and influenza sentinel surveillance: revised interim guidance, 31 January 2022	COVID-19	WHO	Global	7	5	5	5	3	1	25				2
Ethical considerations to guide the use of digital proximity tracking technologies for COVID-19 contact tracing: interim guidance, 28 May 2020	COVID-19	WHO	Global	6	3	4	6	7	2	26	44	0.566667	No/yes, with modifications	1
Ethical considerations to guide the use of digital proximity tracking technologies for COVID-19 contact tracing: interim guidance, 28 May 2020	COVID-19	WHO	Global	5	4	2	4	3	3	18				0
Framework for decision-making: implementation of mass vaccination campaigns in the context of COVID-19: interim guidance, 22 May 2020	COVID-19	WHO	Global	4	2	2	4	3	3	15	28	0.3	No/no	0
Framework for decision-making: implementation of mass vaccination campaigns in the context of COVID-19: interim guidance, 22 May 2020	COVID-19	WHO	Global	3	1	2	4	3	3	13				0
Guidance for COVID-19 quarantine and testing of travellers	COVID-19	ECDC	Europe/UK	7	2	3	4	5	3	21	35	0.416667	No/no	0
Guidance for COVID-19 quarantine and testing of travellers	COVID-19	ECDC	Europe/UK	3	2	2	4	3	3	14				0
Guidance for dental settings : interim infection prevention and control guidance for dental settings during the coronavirus disease 2019 (COVID-19) pandemic	COVID-19	CDC	USA	4	1	1	3	2	3	11	18	0.133333	No/no	0
Guidance for dental settings : interim infection prevention and control guidance for dental settings during the coronavirus disease 2019 (COVID-19) pandemic	COVID-19	CDC	USA	2	1	1	1	2	3	7				0
Guidance for health system contingency planning during widespread transmission of SARS-CoV-2 with high impact on healthcare services	COVID-19	ECDC	Europe/UK	3	2	2	3	2	2	12	24	0.233333	No/yes, with modifications	1
Guidance for health system contingency planning during widespread transmission of SARS-CoV-2 with high impact on healthcare services	COVID-19	ECDC	Europe/UK	5	1	1	3	2	3	12				0
Guidance for implementing COVID-19 prevention strategies in the context of varying community transmission levels and vaccination coverage	COVID-19	CDC	USA	5	1	1	2	2	3	11	27	0.283333	No/no	0
Guidance for implementing COVID-19 prevention strategies in the context of varying community transmission levels and vaccination coverage	COVID-19	CDC	USA	6	2	2	3	3	3	16				0
Guidance for representative and targeted genomic SARS-CoV-2 monitoring	COVID-19	ECDC	Europe/UK	6	3	2	4	4	3	19	34	0.4	No/no	0
Guidance for representative and targeted genomic SARS-CoV-2 monitoring	COVID-19	ECDC	Europe/UK	4	2	2	3	4	3	15				0
Guidance on developing a national deployment and vaccination plan for COVID-19 vaccines: interim guidance, 1 June 2021	COVID-19	WHO	Global	7	4	5	4	5	1	25	50	0.666667	Yes/yes	2
Guidance on developing a national deployment and vaccination plan for COVID-19 vaccines: interim guidance, 1 June 2021	COVID-19	WHO	Global	7	4	4	5	5	1	25				2
Guidance on ending the isolation period for people with COVID-19, third update	COVID-19	ECDC	Europe/UK	6	2	3	5	6	2	22	39	0.483333	Yes/yes, with modifications	1
Guidance on ending the isolation period for people with COVID-19, third update	COVID-19	ECDC	Europe/UK	6	1	3	5	2	2	17				1
Guidance on infection prevention and control of coronavirus disease (COVID-19) in migrant and refugee reception and detention centres in the EU/EEA and the United Kingdom	COVID-19	ECDC	Europe/UK	7	4	4	5	5	2	25	46	0.6	Yes/yes, with modifications	1
Guidance on infection prevention and control of coronavirus disease (COVID-19) in migrant and refugee reception and detention centres in the EU/EEA and the United Kingdom	COVID-19	ECDC	Europe/UK	6	4	3	4	4	2	21				1
Guidance on maintaining a safe and adequate blood supply during the coronavirus disease 2019 (COVID-19) pandemic and on the collection of COVID-19 convalescent plasma: interim guidance, 10 July 2020	COVID-19	WHO	Global	3	1	2	3	2	3	11	27	0.283333	No/yes, with modifications	0
Guidance on maintaining a safe and adequate blood supply during the coronavirus disease 2019 (COVID-19) pandemic and on the collection of COVID-19 convalescent plasma: interim guidance, 10 July 2020	COVID-19	WHO	Global	6	1	2	4	3	2	16				1
Guidance on the provision of support for medically and socially vulnerable populations in EU/EEA countries and the United Kingdom during the COVID-19 pandemic 3 July 2020	COVID-19	ECDC	Europe/UK	7	3	4	5	3	3	22	39	0.483333	No/no	0
Guidance on the provision of support for medically and socially vulnerable populations in EU/EEA countries and the United Kingdom during the COVID-19 pandemic 3 July 2020	COVID-19	ECDC	Europe/UK	6	2	3	3	3	3	17				0
Guide to public health measures to reduce the impact of influenza pandemics in Europe: ‘The ECDC Menu’	H1N1	ECDC	Europe/UK	5	2	4	7	7	2	25	47	0.616667	Yes/yes, with modifications	1
Guide to public health measures to reduce the impact of influenza pandemics in Europe: ‘The ECDC Menu’	H1N1	ECDC	Europe/UK	6	2	5	5	4	1	22				2
Guidelines for the implementation of nonpharmaceutical interventions against COVID-19 24 September 2020	COVID-19	ECDC	Europe/UK	6	2	6	4	3	1	21	38	0.466667	Yes/yes, with modifications	2
Guidelines for the implementation of nonpharmaceutical interventions against COVID-19 24 September 2020	COVID-19	ECDC	Europe/UK	7	1	2	3	4	2	17				1
Health departments : Interim buidance on developing a COVID-19 case investigation & contact tracing plan	COVID-19	CDC	USA	2	1	2	3	2	3	10	31	0.35	No/yes, with modifications	0
Health departments : Interim buidance on developing a COVID-19 case investigation & contact tracing plan	COVID-19	CDC	USA	6	1	1	7	6	2	21				1
Health financing for the COVID-19 response: process guide for national budgetary dialogue: ACT-A health systems connector	COVID-19	WHO	Global	7	2	4	6	6	2	25	47	0.616667	Yes, with modifications/Yes, with modifications	1
Health financing for the COVID-19 response: process guide for national budgetary dialogue: ACT-A health systems connector	COVID-19	WHO	Global	6	2	4	5	5	2	22				1
Health workers in focus: policies and practices for successful public response to COVID-19 vaccination: strategic considerations for member states in the WHO European Region	COVID-19	WHO	Global	6	2	2	2	4	3	16	29	0.316667	No/no	0
Health workers in focus: policies and practices for successful public response to COVID-19 vaccination: strategic considerations for member states in the WHO European Region	COVID-19	WHO	Global	3	4	1	2	3	3	13				0
Health workforce policy and management in the context of the COVID-19 pandemic response: interim guidance, 3 December 2020	COVID-19	WHO	Global	6	3	3	6	6	2	24	42	0.533333	Yes/yes, with modifications	1
Health workforce policy and management in the context of the COVID-19 pandemic response: interim guidance, 3 December 2020	COVID-19	WHO	Global	5	3	3	3	4	2	18				1
Home care for patients with suspected or confirmed COVID-19 and management of their contacts: interim guidance, 12 August 2020	COVID-19	WHO	Global	5	3	1	3	3	3	15	32	0.366667	No/no	0
Home care for patients with suspected or confirmed COVID-19 and management of their contacts: interim guidance, 12 August 2020	COVID-19	WHO	Global	5	2	2	5	3	3	17				0
Infection prevention and control and preparedness for COVID-19 in healthcare settings Sixth update – 9 February 2021	COVID-19	ECDC	Europe/UK	6	2	2	3	3	3	16	31	0.35	No/no	0
Infection prevention and control and preparedness for COVID-19 in healthcare settings Sixth update – 9 February 2021	COVID-19	ECDC	Europe/UK	6	2	2	3	2	3	15				0
Infection prevention and control and surveillance for coronavirus disease (COVID-19) in prisons in EU/EEA countries and the UK	COVID-19	ECDC	Europe/UK	6	2	2	4	5	3	19	31	0.35	No/no	0
Infection prevention and control and surveillance for coronavirus disease (COVID-19) in prisons in EU/EEA countries and the UK	COVID-19	ECDC	Europe/UK	4	2	2	3	1	3	12				0
Infection prevention and control during health care when coronavirus disease (COVID-19) is suspected or confirmed: interim guidance, 12 July 2021	COVID-19	WHO	Global	7	6	5	6	5	2	29	57	0.783333	Yes/yes, with modifications	1
Infection prevention and control during health care when coronavirus disease (COVID-19) is suspected or confirmed: interim guidance, 12 July 2021	COVID-19	WHO	Global	5	6	6	5	6	1	28				2
Infection prevention and control guidance for long-term care facilities in the context of COVID-19: interim guidance, 8 January 2021	COVID-19	WHO	Global	6	3	5	6	5	2	25	42	0.533333	Yes, with modifications/Yes, with modifications	1
Infection prevention and control guidance for long-term care facilities in the context of COVID-19: interim guidance, 8 January 2021	COVID-19	WHO	Global	4	2	5	3	3	2	17				1
Infection prevention and control in the context of coronavirus disease (COVID-19): a living guideline, 7 March 2022	COVID-19	WHO	Global	7	6	7	5	5	1	30	51	0.683333	Yes/yes, with modifications	2
Infection prevention and control in the context of coronavirus disease (COVID-19): a living guideline, 7 March 2022	COVID-19	WHO	Global	5	6	3	3	4	2	21				1
Interim CDC guidance on handling non-COVID-19 public health activities that require face-to-face interaction with clients in the clinic and field in the current COVID-19 pandemic	COVID-19	CDC	USA	2	1	1	2	3	3	9	23	0.216667	No/no	0
Interim CDC guidance on handling non-COVID-19 public health activities that require face-to-face interaction with clients in the clinic and field in the current COVID-19 pandemic	COVID-19	CDC	USA	6	1	2	3	2	3	14				0
Interim considerations for health departments for SARS-CoV-2 testing in homeless shelters and encampments	COVID-19	CDC	USA	5	1	2	4	3	3	15	29	0.316667	No/no	0
Interim considerations for health departments for SARS-CoV-2 testing in homeless shelters and encampments	COVID-19	CDC	USA	6	1	2	3	2	3	14				0
Interim guidance for rapid antigen testing for SARS-CoV-2	COVID-19	CDC	USA	2	1	1	1	3	3	8	28	0.3	No/yes, with modifications	0
Interim guidance for rapid antigen testing for SARS-CoV-2	COVID-19	CDC	USA	6	1	6	4	3	2	20				1
Interim guidance for use of pooling procedures in SARS-CoV-2 diagnostic, screening, and surveillance testing	COVID-19	CDC	USA	4	1	2	3	4	3	14	26	0.266667	No/no	0
Interim guidance for use of pooling procedures in SARS-CoV-2 diagnostic, screening, and surveillance testing	COVID-19	CDC	USA	5	1	1	2	3	3	12				0
Interim guidance on ending isolation and precautions for adults with COVID-19	COVID-19	CDC	USA	5	1	3	3	2	3	14	25	0.25	No/no	0
Interim guidance on ending isolation and precautions for adults with COVID-19	COVID-19	CDC	USA	3	1	3	2	2	3	11				0
Interim Guidance on Infection Control Measures for 2009 H1N1 Influenza in Healthcare Settings, Including Protection of Healthcare Personnel	H1N1	CDC	USA	6	1	2	4	4	3	17	30	0.333333	No/no	0
Interim Guidance on Infection Control Measures for 2009 H1N1 Influenza in Healthcare Settings, Including Protection of Healthcare Personnel	H1N1	CDC	USA	4	1	1	4	3	3	13				0
Interim guidance on people experiencing unsheltered homelessness	COVID-19	CDC	USA	3	1	1	2	2	3	9	24	0.233333	No/no	0
Interim guidance on people experiencing unsheltered homelessness	COVID-19	CDC	USA	6	1	3	3	2	3	15				0
Interim guidelines for COVID-19 antibody testing : interim guidelines for COVID-19 antibody testing in clinical and public health settings	COVID-19	CDC	USA	4	1	2	3	1	3	11	21	0.183333	No/no	0
Interim guidelines for COVID-19 antibody testing : interim guidelines for COVID-19 antibody testing in clinical and public health settings	COVID-19	CDC	USA	4	1	2	2	1	3	10				0
Interim infection prevention and control recommendations for healthcare personnel during the coronavirus disease 2019 (COVID-19) pandemic	COVID-19	CDC	USA	4	1	1	3	2	3	11	17	0.116667	No/no	0
Interim infection prevention and control recommendations for healthcare personnel during the coronavirus disease 2019 (COVID-19) pandemic	COVID-19	CDC	USA	1	1	1	2	1	3	6				0
Interim infection prevention and control recommendations for patients with suspected or confirmed coronavirus disease 2019 (COVID-19) in healthcare settings	COVID-19	CDC	USA	3	1	1	2	2	3	9	23	0.216667	No/no	0
Interim infection prevention and control recommendations for patients with suspected or confirmed coronavirus disease 2019 (COVID-19) in healthcare settings	COVID-19	CDC	USA	6	1	2	2	3	3	14				0
Interim planning considerations for mass gatherings in the context of pandemic (H1N1) 2009 influenza	H1N1	WHO	Global	5	1	2	3	2	3	13	27	0.283333	No/no	0
Interim planning considerations for mass gatherings in the context of pandemic (H1N1) 2009 influenza	H1N1	WHO	Global	4	1	2	4	3	3	14				0
Interim operational considerations for public health management of healthcare workers exposed to or with suspected or confirmed COVID-19: non-U.S. healthcare settings	COVID-19	CDC	Global	3	1	2	3	2	3	11	24	0.233333	No/no	0
Interim operational considerations for public health management of healthcare workers exposed to or with suspected or confirmed COVID-19: non-U.S. healthcare settings	COVID-19	CDC	Global	6	1	1	3	2	3	13				0
Interim U.S. guidance for risk assessment and public health management of healthcare personnel with potential exposure in a healthcare setting to patients with coronavirus disease (COVID-19)	COVID-19	CDC	USA	5	1	2	3	4	2	15	27	0.283333	No/yes, with modifications	1
Interim U.S. guidance for risk assessment and public health management of healthcare personnel with potential exposure in a healthcare setting to patients with coronavirus disease (COVID-19)	COVID-19	CDC	USA	6	1	1	2	2	3	12				0
Interim US guidance for risk assessment and public health management of persons with potential coronavirus disease 2019 (COVID-19) exposures: geographic risk and contacts of laboratory-confirmed cases	COVID-19	CDC	USA	4	1	1	3	3	3	12	26	0.266667	No/no	0
Interim US guidance for risk assessment and public health management of persons with potential coronavirus disease 2019 (COVID-19) exposures: geographic risk and contacts of laboratory-confirmed cases	COVID-19	CDC	USA	6	1	2	2	3	3	14				0
Investing in and building longer-term health emergency preparedness during COVID-19 pandemic: interim guidance for WHO Member States	COVID-19	WHO	Global	7	1	3	5	4	3	20	36	0.433333	No/no	0
Investing in and building longer-term health emergency preparedness during COVID-19 pandemic: interim guidance for WHO Member States	COVID-19	WHO	Global	6	1	2	3	4	3	16				0
Maintaining a safe and adequate blood supply and collecting convalescent plasma in the context of the COVID-19 pandemic: interim guidance, 17 February 2021	COVID-19	WHO	Global	7	4	4	6	4	2	25	43	0.55	No/yes, with modifications	1
Maintaining a safe and adequate blood supply and collecting convalescent plasma in the context of the COVID-19 pandemic: interim guidance, 17 February 2021	COVID-19	WHO	Global	5	3	4	3	3	3	18				0
Maintaining essential health services: operational guidance for the COVID-19 context: interim guidance, 1 June 2020	COVID-19	WHO	Global	6	3	2	5	5	3	21	44	0.566667	Yes/no	0
Maintaining essential health services: operational guidance for the COVID-19 context: interim guidance, 1 June 2020	COVID-19	WHO	Global	7	3	2	5	6	1	23				2
Mask use in the context of COVID-19: interim guidance, 1 December 2020	COVID-19	WHO	Global	7	4	4	6	6	2	27	56	0.766667	Yes, with modifications/Yes, with modifications	1
Mask use in the context of COVID-19: interim guidance, 1 December 2020	COVID-19	WHO	Global	6	6	5	6	6	1	29				2
Mitigation and delaying (or ‘containment’) strategies as the new influenza A(H1N1) virus comes into Europe 6 June 2009	H1N1	ECDC	Europe/UK	6	1	2	4	4	3	17	30	0.333333	No/no	0
Mitigation and delaying (or ‘containment’) strategies as the new influenza A(H1N1) virus comes into Europe 6 June 2009	H1N1	ECDC	Europe/UK	3	1	3	3	3	3	13				0
Mobile applications in support of contact tracing for COVID-19 : A guidance for EU/EEA Member States	COVID-19	ECDC	Europe/UK	4	2	3	4	3	3	16	30	0.333333	No/no	0
Mobile applications in support of contact tracing for COVID-19 : A guidance for EU/EEA Member States	COVID-19	ECDC	Europe/UK	4	2	2	3	3	3	14				0
Monitoring COVID-19 vaccination: considerations for the collection and use of vaccination data: interim guidance, 3 March 2021	COVID-19	WHO	Global	7	3	4	5	4	2	23	44	0.566667	Yes, with modifications/Yes, with modifications	1
Monitoring COVID-19 vaccination: considerations for the collection and use of vaccination data: interim guidance, 3 March 2021	COVID-19	WHO	Global	6	3	2	7	3	2	21				1
Operational considerations for adapting a contact tracing program to respond to the COVID-19 pandemic	COVID-19	CDC	USA	5	1	2	3	6	3	17	30	0.333333	No/yes, with modifications	0
Operational considerations for adapting a contact tracing program to respond to the COVID-19 pandemic	COVID-19	CDC	USA	3	1	1	3	5	2	13				1
Operational considerations for infection prevention and control in outpatient facilities : non-U.S. healthcare settings	COVID-19	CDC	USA	2	1	2	3	3	3	11	22	0.2	No/no	0
Operational considerations for infection prevention and control in outpatient facilities : non-U.S. healthcare settings	COVID-19	CDC	USA	2	1	1	4	3	3	11				0
Operational considerations for the identification of healthcare workers and inpatients with suspected COVID-19 in non-US healthcare settings	COVID-19	CDC	Global	3	1	1	2	3	3	10	21	0.183333	No/no	0
Operational considerations for the identification of healthcare workers and inpatients with suspected COVID-19 in non-US healthcare settings	COVID-19	CDC	Global	3	1	1	3	3	3	11				0
Overview of testing for SARS-CoV-2 (COVID-19)	COVID-19	CDC	USA	5	1	1	3	2	3	12	24	0.233333	No/no	0
Overview of testing for SARS-CoV-2 (COVID-19)	COVID-19	CDC	USA	2	1	1	5	3	3	12				0
Pandemic Influenza Preparedness and Response: A WHO Guidance Document. Geneva: World Health Organization; 2009.	H1N1	WHO	Global	5	5	3	3	2	2	18	36	0.433333	Yes, with modifications/Yes, with modifications	1
Pandemic Influenza Preparedness and Response: A WHO Guidance Document. Geneva: World Health Organization; 2009.	H1N1	WHO	Global	6	6	2	3	1	2	18				1
Pregnancy and Pandemic Influenza A (H1N1) 2009: Information for Programme Managers and Clinicians. Geneva: World Health Organization; 2010 Jul.	H1N1	WHO	Global	6	1	2	6	2	3	17	27	0.283333	No/no	0
Pregnancy and Pandemic Influenza A (H1N1) 2009: Information for Programme Managers and Clinicians. Geneva: World Health Organization; 2010 Jul.	H1N1	WHO	Global	5	1	1	2	1	3	10				0
Preparedness, prevention and control of coronavirus disease (COVID-19) for refugees and migrants in non-camp settings: interim guidance, 17 April 2020	COVID-19	WHO	Global	7	3	1	4	3	3	18	33	0.383333	No/no	0
Preparedness, prevention and control of coronavirus disease (COVID-19) for refugees and migrants in non-camp settings: interim guidance, 17 April 2020	COVID-19	WHO	Global	6	1	1	3	4	3	15				0
Preparing for COVID-19 in nursing homes	COVID-19	CDC	USA	2	1	1	3	1	3	8	23	0.216667	No/no	0
Preparing for COVID-19 in nursing homes	COVID-19	CDC	USA	6	1	2	4	2	3	15				0
Prevention, identification and management of health worker infection in the context of COVID-19: interim guidance, 30 October 2020	COVID-19	WHO	Global	7	3	5	4	5	2	24	50	0.666667	Yes, with modifications/Yes, with modifications	1
Prevention, identification and management of health worker infection in the context of COVID-19: interim guidance, 30 October 2020	COVID-19	WHO	Global	7	3	4	6	6	2	26				1
Public health surveillance for COVID-19: interim guidance, 16 December 2020	COVID-19	WHO	Global	6	1	3	5	5	3	20	32	0.366667	No/no	0
Public health surveillance for COVID-19: interim guidance, 16 December 2020	COVID-19	WHO	Global	4	1	1	3	3	3	12				0
Rational use of personal protective equipment for COVID-19 and considerations during severe shortages: interim guidance, 23 December 2020	COVID-19	WHO	Global	7	3	5	5	5	2	25	49	0.65	Yes, with modifications/Yes, with modifications	1
Rational use of personal protective equipment for COVID-19 and considerations during severe shortages: interim guidance, 23 December 2020	COVID-19	WHO	Global	6	3	4	5	6	2	24				1
Recommendations for Clinical Use of Influenza Diagnostic Tests	H1N1	CDC	USA	6	1	1	2	3	3	13	26	0.266667	No/yes, with modifications	0
Recommendations for Clinical Use of Influenza Diagnostic Tests	H1N1	CDC	USA	6	1	1	3	2	2	13				1
Recommendations for national SARS-CoV-2 testing strategies and diagnostic capacities: interim guidance, 25 June 2021	COVID-19	WHO	Global	5	3	4	3	5	2	20	39	0.483333	Yes, with modifications/Yes, with modifications	1
Recommendations for national SARS-CoV-2 testing strategies and diagnostic capacities: interim guidance, 25 June 2021	COVID-19	WHO	Global	5	3	4	3	4	2	19				1
Reducing public health risks associated with the sale of live wild animals of mammalian species in traditional food markets: interim guidance, 12 April 2021	COVID-19	WHO	Global	6	1	3	4	3	3	17	32	0.366667	No/no	0
Reducing public health risks associated with the sale of live wild animals of mammalian species in traditional food markets: interim guidance, 12 April 2021	COVID-19	WHO	Global	6	1	3	2	3	3	15				0
Reducing transmission of pandemic (H1N1) 2009 in school settings	H1N1	WHO	Global	3	1	3	2	2	3	11	19	0.15	No/no	0
Reducing transmission of pandemic (H1N1) 2009 in school settings	H1N1	WHO	Global	2	1	2	2	1	3	8				0
SARS-CoV-2 genomic sequencing for public health goals: interim guidance, 8 January 2021	COVID-19	WHO	Global	5	2	2	4	3	2	16	32	0.366667	Yes, with modifications/Yes, with modifications	1
SARS-CoV-2 genomic sequencing for public health goals: interim guidance, 8 January 2021	COVID-19	WHO	Global	5	3	3	3	2	2	16				1
Severe Acute Respiratory Infections Treatment Centre	COVID-19	WHO	Global	7	4	3	6	3	1	23	45	0.583333	Yes/yes, with modifications	2
Severe Acute Respiratory Infections Treatment Centre	COVID-19	WHO	Global	6	3	3	4	6	2	22				1
Strengthening COVID-19 vaccine demand and uptake in refugees and migrants: an operational guide to support all those responsible for planning and implementing the rollout of COVID-19 vaccine to refugees and migrants at national and local levels, 14 March 2022	COVID-19	WHO	Global	6	3	6	6	6	1	27	44	0.566667	Yes/yes, with modifications	2
Strengthening COVID-19 vaccine demand and uptake in refugees and migrants: an operational guide to support all those responsible for planning and implementing the rollout of COVID-19 vaccine to refugees and migrants at national and local levels, 14 March 2022	COVID-19	WHO	Global	5	2	2	3	5	2	17				1
Strengthening preparedness for COVID-19 in cities and urban settings: interim guidance for local authorities	COVID-19	WHO	Global	6	3	2	4	4	3	19	34	0.4	No/no	0
Strengthening preparedness for COVID-19 in cities and urban settings: interim guidance for local authorities	COVID-19	WHO	Global	6	2	1	4	2	3	15				0
Strengthening the health systems response to COVID-19: policy brief: recommendations for the WHO European Region (1 April 2020)	COVID-19	WHO	Global	6	1	3	3	3	3	16	26	0.266667	No/no	0
Strengthening the health systems response to COVID-19: policy brief: recommendations for the WHO European Region (1 April 2020)	COVID-19	WHO	Global	6	1	1	1	1	3	10				0
Surveillance strategies for COVID-19 human infection: interim guidance, 10 May 2020	COVID-19	WHO	Global	5	1	2	4	3	3	15	25	0.25	No/no	0
Surveillance strategies for COVID-19 human infection: interim guidance, 10 May 2020	COVID-19	WHO	Global	3	1	1	3	2	3	10				0
Technical considerations for implementing a risk-based approach to international travel in the context of COVID-19: interim guidance : annex to: Policy considerations for implementing a risk-based approach to international travel in the context of COVID-19, 2 July 2021	COVID-19	WHO	Global	7	3	4	6	6	2	26	42	0.533333	No/yes, with modifications	1
Technical considerations for implementing a risk-based approach to international travel in the context of COVID-19: interim guidance : annex to: Policy considerations for implementing a risk-based approach to international travel in the context of COVID-19, 2 July 2021	COVID-19	WHO	Global	5	2	3	3	3	3	16				0
Technical Report for State & Local Health Officials & Child Care & Early Childhood Providers on CDC Guidance on Helping Child Care & Early Childhood Programs Respond to Flu during 2009â€“2010 Flu Season	H1N1	CDC	USA	3	1	1	2	2	3	9	27	0.283333	No/yes, with modifications	0
Technical Report for State & Local Health Officials & Child Care & Early Childhood Providers on CDC Guidance on Helping Child Care & Early Childhood Programs Respond to Flu during 2009â€“2010 Flu Season	H1N1	CDC	USA	6	1	3	4	4	2	18				1
Technical Report on CDC Guidance for Responses to Flu for Institutions of Higher Education during 2009-2010 Academic Year	H1N1	CDC	USA	7	1	1	3	2	3	14	25	0.25	No/no	0
Technical Report on CDC Guidance for Responses to Flu for Institutions of Higher Education during 2009-2010 Academic Year	H1N1	CDC	USA	3	1	1	3	3	3	11				0
Technical Report on CDC Guidance on Helping Child Care and Early Childhood Programs Respond to Influenza	H1N1	CDC	USA	4	1	2	4	3	3	14	27	0.283333	No/no	0
Technical Report on CDC Guidance on Helping Child Care and Early Childhood Programs Respond to Influenza	H1N1	CDC	USA	5	1	2	3	2	3	13				0
The role of community health workers in COVID-19 vaccination: implementation support guide, 26 April 2021	COVID-19	WHO	Global	7	3	4	6	6	2	26	46	0.6	No/yes, with modifications	1
The role of community health workers in COVID-19 vaccination: implementation support guide, 26 April 2021	COVID-19	WHO	Global	7	3	2	4	4	3	20				0
Updated healthcare infection prevention and control recommendations in response to COVID-19 vaccination	COVID-19	CDC	USA	1	1	1	3	1	3	7	22	0.2	No/no	0
Updated healthcare infection prevention and control recommendations in response to COVID-19 vaccination	COVID-19	CDC	USA	6	1	2	4	2	3	15				0
Use of Influenza Rapid Diagnostic Tests	H1N1	WHO	Global	4	2	3	4	3	3	16	30	0.333333	No/yes, with modifications	0
Use of Influenza Rapid Diagnostic Tests	H1N1	WHO	Global	3	2	3	3	3	2	14				1
Use of SARS-CoV-2 antigen-detection rapid diagnostic tests for COVID-19 self-testing: interim guidance, 9 March 2022	COVID-19	WHO	Global	7	6	6	6	6	1	31	60	0.833333	Yes/yes	2
Use of SARS-CoV-2 antigen-detection rapid diagnostic tests for COVID-19 self-testing: interim guidance, 9 March 2022	COVID-19	WHO	Global	6	7	6	5	5	1	29				2
Water, sanitation, hygiene, and waste management for SARS-CoV-2, the virus that causes COVID-19: interim guidance, 29 July 2020	COVID-19	WHO	Global	6	3	3	6	6	2	24	41	0.516667	No/yes, with modifications	1
Water, sanitation, hygiene, and waste management for SARS-CoV-2, the virus that causes COVID-19: interim guidance, 29 July 2020	COVID-19	WHO	Global	6	2	2	4	3	3	17				0
WHO SAGE roadmap for prioritizing uses of COVID-19 vaccines in the context of limited supply: an approach to inform planning and subsequent recommendations based upon epidemiologic setting and vaccine supply scenarios, 20 October 2020	COVID-19	WHO	Global	3	2	3	4	4	3	16	30	0.333333	No/no	0
WHO SAGE roadmap for prioritizing uses of COVID-19 vaccines in the context of limited supply: an approach to inform planning and subsequent recommendations based upon epidemiologic setting and vaccine supply scenarios, 20 October 2020	COVID-19	WHO	Global	3	3	3	3	2	3	14				0

## Sheet: explanations
	1. Topic	2. Participants	3. Methods	4. Recommendations	5. Implementability	I would recommend this health systems guidance for use in the appropriate context.	Each rater	Both raters	Overall score	Recommendations for use	overall_for_regression
Description	This item addresses the description of the health system challenge, the causes of the challenge and the priority accorded to it, and relevance of the guidance.	This item addresses the composition of the health systems guidance development team and the management of competing interests and funder influence.	This item addresses the use of systematic methods and transparency in reporting; the use of the best available and up-to-date evidence; the consideration of effectiveness and cost-effectiveness of the potential options; and the weighting of benefits and harms in the guidance document.	This item addresses the outcomes orientation and comprehensiveness of the guidance; the ethical and equity considerations drawn upon in its development; the details for its operationalization; the sociocultural and political alignment of the guidance; and the updating plan.	This item addresses the barriers and enablers to implementing the recommendations; the cost and resource considerations in implementing the recommendations; the affordability of implementation and anticipated sustainability of outcomes; the flexibility and transferability of the guidance; and the strategies for disseminating the guidance, monitoring its implementation and evaluating its impact.	The overall assessment requires the AGREE-HS user to make a judgment about the overall quality of the health systems guidance, taking into account the five AGREE-HS items.	A sum of all items given by one rater for one guideline.	A sum of the total scores given by each rater.	Calculated by the formula Obtained score - minimum score/Maximum score - minimum score.	Agreement between two raters on recommendations to use the guidance in an appropriate context.	Re-ordered " I would recommend this health systems guidance for use in the appropriate context" column for ordinal regression.
Grades	1 - Lowest quality	1 - Lowest quality	1 - Lowest quality	1 - Lowest quality	1 - Lowest quality	1 - Yes				Yes/yes	2 - Yes
	2	2	2	2	2	2 - Yes. With modifications				Yes/yes, with modifications	1 - Yes. With modifications
	3	3	3	3	3	3 - No				Yes, with modifications/Yes, with modifications	0 - No
	4	4	4	4	4					Yes/no
	5	5	5	5	5					No/yes, with modifications
	6	6	6	6	6					No/no
	7 - Highest quality	7 - Highest quality	7 - Highest quality	7 - Highest quality	7 - Highest quality
Note	Items 1-5 are graded on a scale of 1-7, with 1 indicating the "Lowest quality" rating and 7 the "Highest quality" rating. Item 6 is graded on a 1-3 scale, with the answers to the question "I would recommend this health systems guidnace for use in the appropriate context" being "Yes", "Yes, with modifications", and "No".
